# Supplementary material for: Macular Microvasculature Is Different in Patients with Primary Sjögren’s Disease Compared to Healthy Controls
Source: Diagnostics (Basel). 2025 Jul 3;15(13):1701. doi: 10.3390/diagnostics15131701 (PMC12248565; doi:10.3390/diagnostics15131701)
Supplement: Supplementary file 1 [file diagnostics-15-01701-s001.zip]

Archive with 1 entries (1 files):
- diagnostics-3673501-supplementary.pdf
